# Supplementary material for: Integrated effects of Kampo treatment on gastrointestinal symptoms and stress in patients with functional dyspepsia: a preliminary prospective observational study
Source: Front Pharmacol. 2025 Nov 21;16:1685656. doi: 10.3389/fphar.2025.1685656 (PMC12678293; doi:10.3389/fphar.2025.1685656)
Supplement: Supplementary file 2 [file Table1.xlsx]

## Sheet: patients Info
			No.	Gender	Age	Height/cm	Weight/kg	BMI	medication duration/days	Occupation	Marriage	Sleep	Appetite	Smoking	Drinking	H. pylori PMH	Other meds during treatment	disease course	Kampo
			KP001	Male	65	165	52.8	19.3939	42	With	With	Bad	Good	No	No	Yes	None	3y9m	Bukuryoin
			KP002	Female	35	160	40	15.625	56	Without	Without	Bad	Good	No	Yes	unknown	None	10y	Bukuryoin
			KP003	Female	42	157.6	40.9	16.4669	49	With	Without	Good	Good	Yes	Yes	unknown	None	2m	Rikkunshito
			KP004	Male	87	166	62	22.4996	Withdrawal	With	Without	Bad	Good	No	Yes	Yes	Magnesium oxide 330 mg tablets，Magnesium oxide and aluminum hydroxide capsules，Berberine chloride Loperamide hydrochloride and albumin tannate combination granules，Acotiamide hydrochloride hydrate tablets	11y11m	Bukuryoin
			KP005	Male	39	170	65	22.4913	49	With	With	Good	Good	Yes	Yes	unknown	None	2y	Heiisan
			KP006	Female	22	153	46	19.6506	Withdrawal	Without	With	Good	Bad	Yes	Yes	unknown	None	4m	Nichinto
			KP007	Male	37	168	67	23.7387	77	With	With	Good	Good	No	Yes	unknown	None	3y	Bukuryoin
			KP008	Female	25	164	50.5	18.776	77	Without	Without	Good	Good	No	Yes	unknown	None	7y	Bukuryoin
			KP009	Female	72	152.3	65.8	28.3678	Withdrawal	With	Without	Good	Good	No	No	Yes	None	12y	Bukuryoin
			KP010	Female	18	158.2	58	23.1747	56	Without	Without	Bad	Bad	No	No	unknown	None	2m	Bukuryoin
			KP011	Male	73	167	56.2	20.1513	56	Without	Without	Good	Good	Yes	Yes	Yes	None	4y	Bukuryoin
			KP012	Male	58	167	50.8	18.2151	41	Without	With	Bad	Bad	No	No	unknown	None	3y	Bukuryoin
			KP013	Male	74	154	47	19.8178	69	With	Without	Good	Good	No	No	unknown	Mosapride Citrate Tablets, Vonoprazan fumarate	unknown	Bukuryoin
			KP014	Female	51	173	53	17.7086	70	With	Without	Good	Bad	Yes	No	unknown	Vonoprazan fumarate, Sodium ferrous citrate	10y	Bukuryoin
			KP015	Female	61	150	41	18.2222	84	With	Without	Good	Bad	No	No	unknown	None	unknown	Rikkunshito
			KP016	Female	70	148	30	13.6961	28	With	Without	Bad	Bad	No	No	unknown	None	unknown	Rikkunshito
			KP017	Male	82	160	63	24.6094	63	Without	Without	Good	Good	No	Yes	unknown	None	2-3y	Bukuryoin
			KP018	Male	71	179	56	17.4776	56	With	Without	Good	Good	No	No	unknown	None	1m	Rikkunshito
			KP019	Female	75	155.6	57.2	23.6253	70	With	Without	Bad	Good	No	Yes	unknown	Vonoprazan fumarate, Lactic acid bacteria preparation	12y	Bukuryoin
			KP020	Female	56	162	52	19.8141	42	Without	With	Good	Good	No	No	unknown	None	4y	Rikkunshito
			KP021	Female	21	152	43	18.6115	49	Without	Without	Good	Good	No	No	unknown	None	4m	Bukuryoin
			KP022	Male	79	163	51	19.1953	49	Without	Without	Good	Good	No	No	unknown	None	2y	Heiisan
			KP023	Male	68	165	62.4	22.9201	43	With	Without	Good	Good	No	No	Yes	None	7y	Heiisan
			KP024	Female	72	152.7	41.6	17.8408	42	Without	Without	Bad	Bad	No	No	Yes	None	5m	Heiisan
			KP025	Female	81	145	51	24.2568	42	With	Without	Bad	Bad	No	Yes	unknown	None	6m	Bukuryoin
			KP026	Male	74	175	71	23.1837	49	Without	Without	Good	Good	Yes	Yes	Yes	None	4y	Rikkunshito
			KP027	Male	49	163	70	26.3465	Withdrawal	Without	Without	Good	Good	Yes	Yes	Yes	None	1y	Heiisan
			KP028	Male	41	164.5	110	40.65	Withdrawal	Without	Without	Bad	Good	Yes	No	unknown	None	1y	Anchusan
			KP029	Male	63	169	81.8	28.6405	56	Without	Without	Good	Good	Yes	Yes	unknown	None	4y	Heiisan
			KP030	Female	34	154.7	55.2	23.0653	56	Without	With	Bad	Good	No	No	unknown	None	5y	Heiisan
			KP031	Female	36	156	70	28.764	50	Without	Without	Bad	Good	No	No	unknown	None	3y	Heiisan
			KP032	Female	58	161.5	51.2	19.6302	Withdrawal	Without	Without	Good	Good	Yes	Yes	unknown	None	4y	Bukuryoin
			KP033	Female	53	164	56	20.8209	42	Without	With	Good	Bad	Yes	Yes	unknown	None	5y	Bukuryoin
			KP034	Female	72	160	49.25	19.2383	Withdrawal	Without	Without	Good	Good	No	Yes	No	None	0.5m	Rikkunshito
			KP035	Male	66	171	65.8	22.5027	42	Without	With	Good	Good	No	Yes	unknown	Probiotic preparation (Butyric acid bacteria, Lactic acid bacteria, Amylolytic bacteria) OD tablets	5m	Bukuryoin
			KP036	Female	42	164.8	56.9	20.9507	40	Without	With	Good	Good	Yes	Yes	Yes	None	several months	Heiisan
			KP037	Male	33	166	62	22.4996	Withdrawal	Without	With	Bad	Good	No	Yes	unknown	None	unknown	Other
			KP038	Female	20	157	50	20.2848	42	Without	Without	Good	Good	No	No	unknown	None	unknown	Heiisan
			KP039	Female	71	159.5	39	15.33	47	With	Without	Bad	Good	No	No	unknown	None	3y	Bukuryoin
			KP040	Male	48	180	71	21.9136	42	With	With	Bad	Good	No	No	unknown	None	6m	Bukuryoin
			KP041	Female	18	153	58	24.7768	42	Without	Without	Good	Good	No	No	unknown	None	5y	Heiisan
	8 Patients excluded- Not meeting inclusion criteria
	11 Patients excluded from GSRS analysis:- Lost to follow-up (n=7)*- Protocol violation (n=11) **
	1 Patients excluded from POMS analysis:- Lost to follow-up (n=7)*- Protocol violation (n=1)**
